# Supplementary material for: Short- and Long-Term Effects of Drought on Selected Causes of Mortality in Northern Bangladesh
Source: Int J Environ Res Public Health. 2022 Mar 14;19(6):3425. doi: 10.3390/ijerph19063425 (PMC8951054; doi:10.3390/ijerph19063425)
Supplement: Supplementary file 1 [file ijerph-19-03425-s001.zip]

Archive with 1 entries (1 files):
- ijerph-1593839-supplementary.pdf
